# Supplementary material for: Influenza virus infection expands the breadth of antibody responses through IL-4 signalling in B cells
Source: Nat Commun. 2021 Jun 18;12:3789. doi: 10.1038/s41467-021-24090-z (PMC8213721; doi:10.1038/s41467-021-24090-z)
Supplement: Supplementary file 4 — Source Data [file 41467_2021_24090_MOESM4_ESM.xlsx]

## Sheet: Fig1a
		Narita Vaccine - Narita infection								Narita Vaccine - PR8 infection
		Vaccinated			Unimmunized					Vaccinated			Unvaccinated
	day	#1	#2	#3	#1	#2	#3		day	#1	#2	#3	#1	#2	#3
	0	100	100	100	100	100	100		0	100	100	100	100	100	100
	2	104	100	105	99	101	103		2	98.1132	97.4093	99.5049	97	105	101
unpaired t (p=)	4	108	103	112	96	100	99	unpaired t (p=)	4	86.7925	91.1917	87.1287	91	102	91
0.00044937	6	106	103	110	84	83	85	0.46533	6	75	77.7202	78.2178	76	86	77
0.000344523	8	109	103	113	72	71	75		8	75		74.7525		72
	10	109	104	110					10
	12	110	104	110					12
		Narita infection - Narita infection												Narita infection - PR8 infection
	day	Infected					Unimmunized						day	Infected							Unimmunized
	0	100	100	100	100	100	100	100	100	100			0	100	100	100	100	100	100	100	100	100	100	100	100	100
unpaired t (p=)	2	102.262	100.392	100	100.858	99.1597	99	102	103	100		unpaired t (p=)	2	102	99	99	108	98.0583	100	92.7835	101	104	98	94.0887	93	97
0.0186495	4	102.262	98.4314	100	97.8541	97.479	84	88	95	96.3158		0.000244102	4	95	99	100	108	96.1165	101.523	93.8144	75	84	77	87.1921	86	90
0.00604372	6	102.262	92.9412	98.75	90.9871	94.5378	72	75	80	90.5263		2.59372e-06	6	90	97	97	109	98.0583	99.4924	96.9072	70	79	73	74.3842	74.6193	78.5714
0.00466233	8	100	96.0784	98.3333	86.2661	94.1176			77	72.1053		0.000202708	8	89	101	100	107	97.0874	101.015	95.8763		71				66.8367
	10	99.5475	95.2941	99.1667	85.8369	97.8992							10	94	104	104	109	100	101.523	99.4845
	12	100.905	98.0392	100	91.4163	100							12	99	106	105	110	98.5437	101.523	99.4845
		Narita infection - H2N2 infection												Narita infection - H3N2 infection
	day	Infected					Unimmunized						day	Infected									Unimmunized
	0	100	100	100	100	100	100	100	100	100	100		0	100	100	100	100	100	100	100	100	100	100	100	100	100
	2	100	90	88	89	91	91	100	98	92	95		2	82.1622	82.3529	82.9787	89.6907	89.8396	90.1639	89.4444	83.2487	88.8889	98.8889	98.2955	98.2659	97.6471
	4	90	72	76	77	72	74	91	91	80	84		4	75.6757	77.0054	77.1277	85.0516	83.9572	81.9672	83.8889	79.1878	82.0106	77.7778	77.8409	83.815	75.2941
	6	85		71				77		76	71		6		75.9358	74.4681		80.7487	79.7814	81.6667			68.8889			66.4706
	8	78						70					8		74.8663	66.4894			71.0383
	10												10
	12												12

## Sheet: Fig1b
		Narita BALF - Narita infection
	day	Infected						Unimmunized
	0	100	100	100	100	100	100	100	100	100
unpaired t (p=)	2	96.2617	100.909	99.5074	101.596	102.994	101.648	97.3262	101.667	103
0.000783744	4	96.729	98.1818	103.448	99.4681	99.4012	101.648	82.8877	91.1111	79
1.17979e-05	6	99.0654	100.454	100.985	102.66	105.389	102.747	71.123	80.5556	70
2.33987e-07	8	102.804	101.818	104.926	105.319	102.994	104.945	68.4492	71.6667
	10	102.804	100.454	104.433	105.851	104.79	104.396
	12	102.103	99.0909	103.448	105.319	104.79	105.495
		Narita BALF - PR8 infection
	day	Infected				Unimmunized
	0	100	100	100	100	100	100	100	100
unpaired t (p=)	2	102.89	97.9899	101.124	102.732	102.235	99.4595	102.235	96.5517
0.00549632	4	92.4856	92.9648	96.0674	101.093	83.7989	87.027	83.7989	88.67
0.000332317	6	87.2832	92.9648	89.8876	89.6175	74.8603	79.4595	74.8603	79.3103
0.00356565	8	83.237	96.9849	84.8315	80.3279	67.0391	69.1892	67.0391	71.4286
	10	97.6879	99.4975	97.7528	95.082
	12	101.734	97.9899	102.247	100
		Narita Serum - PR8 infection
	day	Infected				Unimmunized
	0	100	100	100	100	100	100	100	100
unpaired t (p=)	2	96.9298	99.4681	99	101	98.6364	101.538	99.4924	99.4709
0.016776	4	99.1228	104.787	106	101	91.8182	87.1795	94.4162	98.9418
0.00174884	6	100	97.8723	102	102	74.5455	74.359	87.8173	85.7143
0.0448923	8	101.316	83.5106	101	104			78.6802	75.1323
	10	104.386	85.6383	103	103			74.1117	71.9577
	12	103.947	105.851	104	103

## Sheet: Fig1c
Serum
	anti-Narita HA IgG1
ng/ml	Vacctination	Infection
#1	2453	3518
#2	3960	416.1
#3	3118	2903
#4	5503	649.5
#5	1444	1011
unpaired t (p=)		0.126
BALF
	anti-Narita HA IgG1		anti-Narita HA IgA
ng/ml	Vacctination	Infection	Vacctination	Infection
#1	6.771	61.03	N.D.	6.04415
#2	6.006	25.55	N.D.	5.3851
#3	4.521	104.3	N.D.	5.4684
#4	10.8	58.47	N.D.	2.646
#5	0.08696	59.75	N.D.	9.702
unpaired t (p=)		0.0022		0.0009

## Sheet: Fig2a
	day	Untreated BALF					IgG depleted BALF						IgM depleted BALF			Unimmunized
	0	100	100	100	100	100	100	100	100	100	100	100	100	100	100	100	100	100	100
	2	103	98	101	100.552	101.724	102	99	102	99	100	101.818	101	102	102	98	99	100	103
unpaired t (p=)	4	92	93	96	96.6851	102.299	93	90	91	87	99.4186	100.606	97	99	101	91	90	82	88
0.0284973	6	87	93	90	97.2376	100.575	89	85	87	86	85.4651	90.9091	97	94	99	81	85	85	83
0.00264579	8	83	97	85	94.1989	94.5402	71	75	75		81.9767	78.4848	94	88	94	70	73	74	70
	10	98	99	98	96.6851	94.2529							102	86	96
	12	102	98	102	98.3425	102.874							102	97	102

## Sheet: Fig2b
PFU
	Day2				Day3				Day6				Day9		Day12		Day14
	5ul		50ul		5ul		50ul		5ul		50ul		50ul		50ul		50ul
	Upper	Lung	Upper	Lung	Upper	Lung	Upper	Lung	Upper	Lung	Upper	Lung	Upper	Lung	Upper	Lung	Upper	Lung
#1	0	0	5600	134400	0	0	17920	224000	0	0	11200	22400	5600	22400	0	0	0	0
#2	0	0	4200	44800	0	0	44800	134400	0	0	2240	44800	2800	11200	0	0	0	0
#3	0	0	22400	179200	0	0	17920	78400	0	0	17920	22400	5600	11200	0	0	0	0
NaritaHA-IgG1
	Day5		Day9
	Nasal Wash		Nasal Wash		BALF
	5ul	50ul	5ul	50ul	5ul	50ul
#1	0.55	0.9	0.39	0.3	1.37	3.39
#2	0.44	0.55	0.25	0.66	1.09	5.21
#3	0.55	0.34	0.39	0.44	0.84	4.96
#4	0.3	0.6	0.44	0.44	0.72	4.6
					unpaired t (p=)	0.0002

## Sheet: Fig2c
ELISPOT
	BAL	Lung	dLN	Spleen
	not detected	20	250	1483
	not detected	10	250	2475
	not detected	25	325	2333
	not detected	20	175	850
		unpaired t (p=)	0.0003

## Sheet: Fig2d
									Narita BALF-PR8
	ng/ml	WT	Cxcr3-/-	Ccr7-/-				day	WT		Cxcr3-/-			Ccr7-/-		UI
	#1	193.6	111.9	19.5				0	100	100	100	100	100	100	100	100	100
	#2	123.2	634.8	6.5			Unpaired t (p=)	2	100.529	101.775	102.564	101.136	103.093	100.562	103.684	100	103.046
	#3	118	52.5	27.5			0.504578	4	98.4127	101.183	102.564	101.136	103.093	99.4382	97.3684	90.6404	88.8325
	#4	98	61.1	83.4			0.371085	6	92.5926	95.858	95.8974	101.136	98.4536	93.2584	89.4737	81.7734	80.2031
	#5	84.9	164.2	97.3			0.320348	8	80.9524	92.3077	86.1539	96.0227	85.567	80.8989	76.3158	71.9212	71.066
							0.133257	10	81.4815	90.5325	86.6667	97.7273	91.2371	75.8427	72.1053	68.4729	68.5279
		Unpaired t (p=)		0.0190324				12	92.0635	104.142	100.513	100	103.093
								14	96.2963	107.101	99.4872	100.568	106.701

## Sheet: Fig3a
	Vaccine	Infection	Vaccine	Infection
	Single	Single	Dual	Dual
#1	6907	6173	1455	2941
#2	10843	23165	1604	2096
#3	14132	5663	1169	3297
Unpaired t (p=)		0.873282		0.0224248

## Sheet: Fig3b
	Spleen	MLN	Spleen	MLN
	Single	Single	Dual	Dual
#1	5038	9305	281	1102
#2	6276	16512	112	447
#3	5278	10778	141	1555
#4	7000	5602	314	509
#5	10524	5139	842	1736
Unpaired t (p=)		0.281094		0.0375596

## Sheet: Fig3c
#of V-D-J combinations
	Vaccine	Infection
#1	125	301
#2	203	337
#3	178	309
	Unpaired t (p=)	0.0045

[truncated: 30 more sheets: Fig3d, Fig3e, Fig3g, Fig4a, Fig4b, Fig4c, Fig4d, Fig5a, Fig5b, Fig5c, Fig6a, Fig6b, Fig6c, Fig6d, Fig6e, Fig7a, Fig7b, Fig7c, S-Fig1a, S-Fig1b …]
